# Supplementary material for: Identification of Clonal Neoantigens Derived From Driver Mutations in an EGFR-Mutated Lung Cancer Patient Benefitting From Anti-PD-1
Source: Front Immunol. 2020 Jul 23;11:1366. doi: 10.3389/fimmu.2020.01366 (PMC7390822; doi:10.3389/fimmu.2020.01366)
Supplement: Supplementary file 2 [file Table_2.XLSX]

## Sheet: Sheet1
Supplmentary Table 2. Neoantigen-specific T cell clone detected after neoantigens stimulation
	Mutation	Mutant peptides	Frequency≥10-3 clones	significant clones*
C1	EGFR:E746_A750del	IPVAIKTSPK	126	9
C2	EGFR:E746_A750del	AIKTSPKANK	146	12
C3	TP53:A161T	RVRAMTIYKQ	130	107
C7	DENND6B:R398Q	QLLKGVQKK	154	17
* Clones were evaluated according to the odd ratio of the frequency of TCR clone stimulated by the mutant peptide versus the frequency of the same clone stimulated by the wild-type peptide. A significant clone was defined as an odd ratio>10 and P-value <0.01 from one-sided Fisher's Exact Test.
